# Supplementary material for: Comparative evaluation of AlphaFold2 and disorder predictors for prediction of intrinsic disorder, disorder content and fully disordered proteins
Source: Comput Struct Biotechnol J. 2023 Jun 2;21:3248–58. doi: 10.1016/j.csbj.2023.06.001 (PMC10782001; doi:10.1016/j.csbj.2023.06.001)
Supplement: Supplementary file 1 — Supplementary material. [file mmc1.zip]

Archive with 1 entries (1 files):
- mmc1/SupplementaryDatasetS1.txt
